# Supplementary material for: Non-Coding RNAs (microRNAs, lncRNAs, circRNAs) in Adenomyosis: A Systematic Review of Mechanistic and Translational Evidence
Source: Int J Mol Sci. 2025 Nov 4;26(21):10713. doi: 10.3390/ijms262110713 (PMC12611009; doi:10.3390/ijms262110713)
Supplement: Supplementary file 1 [file ijms-26-10713-s001.zip]

Archive with 3 entries (3 files):
- Suppl Table S1. Quality and bias.pdf
- Suppl Table S2 PRISMA_2020_checklist.pdf
- Suppl Table S3. Study Design and Methodological Details.pdf
